# Supplementary material for: Enhanced Sensitivity in D-Shaped Optical Fiber SPR Sensor via Ag-α-Fe2O3 Grating
Source: Micromachines (Basel). 2026 Jan 29;17(2):183. doi: 10.3390/mi17020183 (PMC12943643; doi:10.3390/mi17020183)
Supplement: Supplementary file 1 [file micromachines-17-00183-s001.zip]

Archive with 1 entries (1 files):
- micromachines-4064978-supplementary.pdf
